# Supplementary material for: Brimonidine and timolol concentrations in the human vitreous and aqueous humors after topical instillation of a 0.1% brimonidine tartrate and 0.5% timolol fixed-combination ophthalmic solution: An interventional study
Source: PLoS One. 2022 Dec 1;17(12):e0277313. doi: 10.1371/journal.pone.0277313 (PMC9714730; doi:10.1371/journal.pone.0277313)
Supplement: S1 Data — (XLSX) [file pone.0277313.s002.xlsx]

## Sheet: Sheet1
															Abnormal findings of anterior segment			Preoperative vital signs
Patient code	Sex	Eye	Diagnosis	Height(cm)	Weight(kg)	BMI	Schirmer test(mm)	Axial length(mm)	Central corneal thickness(μm)	Radius of curvature of cornea(mm)	Corneal endotherial cell	BCVA	LogMAR	IOP before start of instillation(mmHg)	Cornea	Conjunvtiva	Lens	Blood pressure(mmHg)	Heart rate(bpm)	IOP before surgery(mmHg)	Adherence rate of instillation(%)	BCVA on POD 1M	LogMAR	Brimonidine in aquepus humor(nM)	Brimonidine in vitreous(nM)	Timolol in aqueous humor(nM)	Timolol in vitreous(nM)
A1V1	Male	R	ERM	160.2	55.2	21.5	35	22.74	556	7.5	2451	0.4	0.39794	14	No	No	IOL	140/83	85	11	100	0.5	0.30103	555	3.77	5320	59.5
A2V2	Female	L	ERM	152.3	58.16	25	4	23.57	523	7.8	2155	0.4	0.39794	12.5	No	No	Cataract	125/91	65	13	100	0.5	0.30103	161	1.16	1710	23.4
A3V3	Male	R	MH	173	75.25	25.1	9	25.8	589	7.7	2551	0.4	0.39794	17.5	No	No	Cataract	120/80	89	14	100	0.6	0.221849	80.1	1.42	680	21.2
A5V5	Male	R	ERM	173	71	23.7	-	24.19	510	7.92	2833	0.9	0.0457575	9	No	No	Cataract	131/69	56	9	100	0.8	0.09691	545	1.61	4870	12.9
A6V6	Female	L	ERM	156.7	48.2	19.6	8	22.32	515	7.07	2208	0.5	0.30103	17	No	No	Cataract	130/76	67	14.5	100	0.6	0.221849	293	9.32	3610	117
A7V7	Male	L	ERM	161.5	68.45	26.2	8	27.65	573	8.03	2660	0.6	0.221849	12.5	No	No	Cataract	146/96	83	10.5	100	0.8	0.09691	242	7.05	2360	79.4
A8V8	Female	L	ERM	151.2	43.2	18.8	7	22.53	537	7.37	3012	0.3	0.522879	15	No	No	Cataract	155/82	71	10	100	0.6	0.221849	295	12.2	2830	174
A9V9	Male	L	ERM	157.8	56.9	22.8	5	25.8	512	7.58	2421	0.6	0.221849	17	No	No	Cataract	120/70	59	12	100	0.8	0.09691	425	3.77	3860	37.7
			MH:Macular Hole ERM:Epiretinal Membrane
